# Supplementary material for: Targeted proteomics addresses selectivity and complexity of protein degradation by autophagy
Source: Autophagy. 2024 Sep 8;21(2):460–75. doi: 10.1080/15548627.2024.2396792 (PMC11759517; doi:10.1080/15548627.2024.2396792)
Supplement: TableS5.xlsx [file KAUP_A_2396792_SM5157.xlsx]

## Sheet: Table S5
Table S5. Relative protein intensities in HeLa cells determined by PRM.
Gene name	HeLa DMEM1	HeLa DMEM2	HeLa DMEM3	HeLa DMEM4	HeLa DMEM + BafA1 1	HeLa DMEM + BafA1 2	HeLa DMEM + BafA1 3	HeLa DMEM + BafA1 4	HeLa HBSS1	HeLa HBSS2	HeLa HBSS3	HeLa HBSS4	HeLa HBSS + BafA1 1	HeLa HBSS + BafA1 2	HeLa HBSS + BafA1 3	HeLa HBSS + BafA1 4	FIP200 KO DMEM1	FIP200 KO DMEM2	FIP200 KO DMEM3	FIP200 KO DMEM4	FIP200 KO DMEM + BafA1 1	FIP200 KO DMEM + BafA1 2	FIP200 KO DMEM + BafA1 3	FIP200 KO DMEM + BafA1 4	FIP200 KO HBSS1	FIP200 KO HBSS2	FIP200 KO HBSS3	FIP200 KO HBSS4	FIP200 KO HBSS + BafA1 1	FIP200 KO HBSS + BafA1 2	FIP200 KO HBSS + BafA1 3	FIP200 KO HBSS + BafA1 4
OPTN	0.0122921	0.0139975	0.0120175	0.0138592	0.0123487	0.0145298	0.0149181	0.0139751	0.0113628	0.0110253	0.0152078	0.0125618	0.00896829	0.00903257	0.0092247	0.0109855	0.0316582	0.0329276	0.0290568	0.0303598	0.0302591	0.0442509	0.0248093	0.0266006	0.0324058	0.0289361	0.029208	0.0300867	0.0313059	0.0300846	0.0242427	0.0285225
ATG3	0.832601	0.866405	1.01606	1.03541	1.07648	1.06997	1.05508	1.14164	1.04745	1.15734	1.25408	1.16275	0.847761	0.984355	0.995879	0.971633	1.02485	0.967034	1.01606	1.05079	1.12436	1.0282	1.00269	0.994377	1.1203	0.989551	1.02142	1.0319	0.982137	0.959143	0.808228	0.867957
ATG7	0.112503	0.109132	0.125	0.134267	0.138236	0.137783	0.140454	0.145999	0.137494	0.145219	0.158602	0.138937	0.109856	0.119123	0.117464	0.119723	0.125687	0.11633	0.121085	0.133832	0.143067	0.132459	0.120481	0.132365	0.134019	0.120748	0.130329	0.122697	0.12625	0.122664	0.0995068	0.112043
ATG9A	0.0188646	0.017422	0.0205629	0.0230854	0.0216382	0.0232774	0.0216807	0.0243722	0.0219828	0.0248622	0.0273998	0.0238612	0.0219319	0.0238174	0.0246654	0.0234176	0.0330542	0.0331434	0.030062	0.0317009	0.0315339	0.0272252	0.0267781	0.0321252	0.0304094	0.0312343	0.0326426	0.0317217	0.0275183	0.0324347	0.0271737	0.0288575
BNIP1	0.040707	0.0348125	0.0481899	0.0516575	0.0459763	0.0449478	0.0410024	0.052622	0.0449547	0.0515408	0.050522	0.0487493	0.0409828	0.0479831	0.0485762	0.0426303	0.0448828	0.0582801	0.043566	0.0504136	0.0546087	0.0406719	0.039364	0.047737	0.0445359	0.0433634	0.0484666	0.0547689	0.0371777	0.0517454	0.0407097	0.044425
GABARAPL1	0.159437	0.157228	0.184135	0.212339	0.205217	0.203523	0.216271	0.233274	0.152784	0.170442	0.203033	0.180759	0.191602	0.192039	0.210403	0.204405	0.342857	0.36049	0.361215	0.343386	0.345792	0.349712	0.339722	0.313485	0.34639	0.322864	0.343063	0.393475	0.332627	0.364303	0.296356	0.340695
TFEB	0.0313057	0.0493197	0.0440292	0.0514821	0.0535427	0.0589073	0.0468238	0.0599059	0.0612253	0.0620958	0.0725526	0.0606313	0.0592294	0.0661541	0.0660262	0.0595468	0.0508439	0.0402129	0.0359256	0.042459	0.0403191	0.0320866	0.0332109	0.0371012	0.048792	0.0455258	0.0279541	0.0379854	0.0415166	0.0324387	0.0386446	0.0341767
WIPI2	0.112864	0.115519	0.13177	0.139306	0.135383	0.148785	0.143014	0.153176	0.15734	0.161874	0.181402	0.160875	0.120782	0.132968	0.13593	0.140518	0.161804	0.160666	0.16478	0.182345	0.184603	0.17125	0.160604	0.165479	0.203342	0.178467	0.189219	0.186137	0.187459	0.177962	0.146336	0.165221
NBR1	0.391761	0.426964	0.422208	0.499931	0.642723	0.681973	0.645662	0.749334	0.321456	0.360863	0.413568	0.36468	0.595882	0.650538	0.648185	0.651024	8.15488	8.88475	7.58569	9.16056	7.99746	7.73964	7.727	8.34599	6.78519	7.16058	7.12301	7.13186	6.2517	7.13999	5.57611	6.18712
SQSTM1	2.78215	2.94933	3.04055	3.47031	4.07525	4.0659	4.27796	4.06053	2.86722	3.18087	3.63272	3.25777	3.24582	3.67079	3.81365	3.68805	11.6488	12.3614	11.1614	12.5817	12.5696	11.9841	10.6883	12.2735	11.5894	11.0319	11.6671	11.9281	11.2378	11.4005	9.28792	10.0106
ATG12	0.68024	0.69481	0.853432	0.717169	0.844861	0.814452	0.834858	0.881009	0.751502	0.903671	1.11255	0.948808	0.814854	0.781323	0.883782	0.821389	0.792947	0.86491	0.867302	0.754488	0.714197	0.864659	0.896968	0.674943	1.03224	0.857177	0.698067	1.05304	0.963738	0.925735	0.746436	0.827686
CALCOCO2	0.0190441	0.0192602	0.0220318	0.0231165	0.0259389	0.0263942	0.0266862	0.0291963	0.0149975	0.0159169	0.0182871	0.0169221	0.0213711	0.0222188	0.0225073	0.0216811	0.0542059	0.0526452	0.0492668	0.0539859	0.0564729	0.050532	0.046225	0.053119	0.050413	0.0450938	0.0497249	0.0484602	0.0474094	0.0481169	0.0400757	0.042032
ATG5	0.0490161	0.0519475	0.057969	0.0605641	0.0641747	0.0634355	0.0634629	0.0687805	0.063669	0.066576	0.0766257	0.0678504	0.0493346	0.0577209	0.0575647	0.0592982	0.0654207	0.0594088	0.0604282	0.0677158	0.0680232	0.0640256	0.0580026	0.0605741	0.0690939	0.0604489	0.0699868	0.064584	0.0650722	0.0617788	0.0552574	0.0584183
ATG4A	0.0121996	0.00162169	0.0135623	0.0123654	0.00239194	0.00258016	0.0133474	0.0153212	0.0150765	0.00116344	0.0147178	0.012569	0.0100283	0.000952737	0.011606	0.0166624	5.75348e-05	0.0019496	0.0146773	-0.00324476	0.000524274	0.0138843	0.0121188	0.0150959	0.0128575	0.00322681	0.00194583	0.000813177	0.00480466	0.00230374	0.00368367	0.000307633
RPS6KB1	0.143085	0.153182	0.163396	0.184258	0.177154	0.179052	0.188623	0.20401	0.191022	0.198831	0.233807	0.203063	0.167396	0.178882	0.182905	0.178067	0.169269	0.181944	0.165651	0.17899	0.190196	0.179919	0.160841	0.170734	0.194217	0.176685	0.199213	0.181811	0.182777	0.176833	0.150754	0.153994
ULK1	0.0270282	0.0254391	0.0281111	0.0327757	0.0317488	0.0334799	0.0344943	0.0334935	0.0282917	0.0334818	0.0344361	0.0308289	0.029493	0.0349203	0.0328337	0.0341323	0.0347031	0.0343163	0.0332265	0.035961	0.0392774	0.0351041	0.0324444	0.0355337	0.0419374	0.0374516	0.0410698	0.0407554	0.0399492	0.0407699	0.0332542	0.0370987
RB1CC1	0.0049767	0.00477371	0.0058395	0.00642893	0.00661126	0.00644807	0.00665329	0.00698683	0.00592854	0.00665117	0.00711181	0.00642748	0.00536431	0.00664138	0.00613268	0.00611448	0.00337468	0.00383091	0.00356502	0.00336974	0.00373787	0.00343116	0.00433496	0.00409309	0.0038148	0.00381847	0.00344901	0.00322256	0.0043146	0.00382404	0.00380394	0.00351605
NUFIP1	0.0158179	0.0161744	0.0175871	0.0212693	0.0189978	0.019472	0.0194203	0.0230052	0.0175079	0.0202583	0.0204539	0.0193456	0.0169412	0.0183489	0.0177639	0.0187722	0.0133612	0.0141275	0.0123184	0.0139734	0.0127015	0.0124108	0.0112088	0.0136209	0.0102142	0.011667	0.0130673	0.012401	0.0106038	0.0118879	0.0102459	0.0102482
STBD1	0.0354877	0.0324191	0.0380472	0.041549	0.0411156	0.0356933	0.038297	0.0388913	0.0328182	0.0375198	0.0413173	0.0347783	0.0325986	0.0394829	0.0348954	0.0345271	0.0566274	0.0580472	0.0504255	0.0585706	0.0579397	0.0534036	0.0417215	0.0546054	0.0513264	0.0440321	0.0537866	0.0517269	0.0446998	0.052443	0.0430236	0.0453596
BNIP3L	0.0443595	0.0438801	0.0530767	0.0595607	0.0455334	0.0522346	0.0470607	0.0510644	0.0351298	0.0455873	0.0413168	0.039095	0.0402213	0.0444658	0.0371587	0.0388303	0.0796071	0.0830887	0.0699535	0.0946111	0.0785413	0.075808	0.0655103	0.0764414	0.0625473	0.061321	0.07028	0.0722852	0.0573774	0.0659892	0.0530476	0.0637904
BNIP3	0.128172	0.126463	0.136594	0.176346	0.133574	0.152612	0.135149	0.149801	0.119498	0.129622	0.134114	0.121061	0.124041	0.125926	0.130049	0.128066	0.0690171	0.149807	0.128075	0.149109	0.137626	0.120415	0.115591	0.148553	0.110865	0.108469	0.118998	0.120236	0.102035	0.121156	0.0989288	0.109192
CCPG1	0.14123	0.141233	0.0889558	0.181835	0.182837	0.206834	0.182165	0.105988	0.0931215	0.0916365	0.122599	0.119928	0.0828892	0.150168	0.113857	0.102632	0.532516	0.572225	0.493699	0.560495	0.523413	0.475026	0.448365	0.529626	0.445065	0.436945	0.48347	0.462256	0.431499	0.477701	0.383433	0.414573
NCOA4	0.132946	0.197469	0.218351	0.282432	0.567065	0.488415	0.455302	0.486564	0.162615	0.113399	0.0538526	0.179066	0.0888033	0.147932	0.131648	0.137299	1.38102	1.48328	1.26582	1.44887	1.30892	1.27566	1.27955	1.39067	1.0486	1.09084	1.42397	1.29034	1.02793	1.36873	1.14205	1.21874
TOLLIP	0.381783	0.371126	0.406527	0.499444	0.491158	0.507051	0.479394	0.560084	0.465419	0.506885	0.557585	0.450213	0.465252	0.51986	0.509813	0.541578	0.616683	0.648045	0.579914	0.636047	0.70685	0.656312	0.579313	0.714694	0.615769	0.546722	0.605782	0.589549	0.600858	0.700922	0.597706	0.640767
TNIP1	0.00743298	0.0077959	0.0081123	0.00956195	0.00945154	0.00990016	0.00982077	0.0109293	0.00778867	0.00863059	0.0102489	0.00865436	0.00665077	0.0080105	0.00839469	0.00815661	0.045645	0.0474191	0.042428	0.0461806	0.0439804	0.0396884	0.0378468	0.0415434	0.0364158	0.0378274	0.0401634	0.041318	0.0353635	0.0393514	0.0318209	0.0346887
TAX1BP1	0.0459589	0.0457415	0.0515918	0.0662136	0.0737206	0.0792914	0.0727757	0.0819819	0.0373024	0.0424312	0.0469714	0.0407886	0.0562953	0.0575762	0.0638302	0.0652174	0.615427	0.638883	0.540359	0.618147	0.588572	0.554221	0.53737	0.602742	0.482985	0.527189	0.583803	0.538269	0.493936	0.534759	0.450096	0.508478
WBP2	0.0673178	0.0663536	0.0762307	0.0796022	0.0823445	0.0811327	0.0853529	0.087146	0.0765001	0.0810775	0.0854036	0.0732551	0.0599714	0.0731583	0.0704382	0.0737795	0.0553305	0.057942	0.0546915	0.0601043	0.0643342	0.0584981	0.0540228	0.057539	0.0552891	0.0501735	0.0550006	0.0572921	0.0542207	0.0540556	0.045527	0.0462008
WDFY3	0.00200699	0.00236524	0.00230348	0.00271802	0.00246362	0.00245985	0.00245543	0.00223771	0.00222799	0.00254609	0.00247087	0.00213192	0.00172585	0.00196519	0.00205156	0.00203311	0.00263704	0.00262304	0.00250059	0.00262564	0.00289718	0.00264781	0.00229218	0.00262948	0.00284228	0.00248539	0.00274461	0.00252777	0.00245416	0.0025261	0.00201226	0.00235808
ATG13	0.0617368	0.0598131	0.0683162	0.0807627	0.0791066	0.07504	0.0783291	0.0887783	0.0745348	0.0864997	0.0930763	0.0850218	0.0673029	0.0806655	0.0739429	0.0749933	0.0666315	0.0637869	0.0636615	0.074939	0.0756138	0.0699382	0.0624804	0.0686259	0.0696587	0.0659131	0.0694413	0.0658608	0.0684556	0.0635071	0.0574568	0.0572988
RTN3	0.00986439	0.00881722	0.00946371	0.012742	0.0105208	0.00985724	0.0112619	0.010122	0.00932135	0.00918072	0.0112634	0.00950995	0.00927377	0.00931794	0.0100189	0.00878786	0.0109447	0.0113758	0.00930876	0.00964917	0.00789261	0.00914439	0.00759238	0.00850438	0.00724292	0.00737846	0.00864939	0.0094431	0.00714866	0.0079702	0.00600294	0.00763722
FKBP8	5.45007	5.76948	6.46777	7.74815	6.33004	7.66864	7.75201	7.60196	7.49197	8.17668	7.99146	7.41273	6.40157	7.68439	7.76702	6.92541	7.61065	8.67775	6.49795	7.65556	6.76994	7.04395	6.11805	7.0458	6.02126	6.50673	6.62418	5.85019	6.19759	6.14673	5.25189	5.34672
GABARAPL2	0.144028	0.145644	0.140955	0.155391	0.187349	0.226183	0.198481	0.222543	0.116808	0.124141	0.136739	0.124351	0.191224	0.194085	0.185284	0.201962	0.417096	0.371553	0.427103	0.425564	0.430043	0.398246	0.40283	0.419302	0.453412	0.420913	0.44022	0.425723	0.442534	0.408411	0.343535	0.381698
AMBRA1	0.0263434	0.027154	0.0260468	0.0339281	0.0312106	0.0360132	0.037873	0.0364518	0.0222874	0.0284867	0.0383021	0.0280318	0.0242756	0.0309951	0.0280383	0.0276757	0.0265048	0.0289238	0.0278383	0.0255906	0.0277056	0.0213121	0.0209449	0.0264863	0.0193598	0.0204623	0.0217302	0.0221789	0.0170318	0.0199754	0.0152117	0.0177683
PNPLA2	0.222415	0.232103	0.236534	0.287347	0.284288	0.294266	0.272655	0.275938	0.240672	0.246012	0.282219	0.241619	0.189298	0.206995	0.207734	0.2112	0.260865	0.295614	0.264629	0.261852	0.303597	0.264248	0.25476	0.294327	0.238495	0.220473	0.258761	0.231504	0.200549	0.223988	0.1742	0.191634
PHB2	2.74622	2.68151	2.89561	3.40342	2.78458	3.23373	2.92173	3.43362	3.03781	3.42504	3.65375	3.20441	2.97453	3.29093	3.27893	3.10543	3.30424	3.31288	2.79072	2.98584	2.93564	2.49404	2.51438	2.96606	2.59389	2.71133	2.904	2.82551	2.33639	2.82014	2.21291	2.46401
Shown are relative protein intensities in indicated experiments (n=4 biological replicates per condition). Data relate to Figure 5. Missing values were imputed with downshifts as described in the methods, which might lead to negative values.
