# Supplementary material for: Targeted proteomics addresses selectivity and complexity of protein degradation by autophagy
Source: Autophagy. 2024 Sep 8;21(2):460–75. doi: 10.1080/15548627.2024.2396792 (PMC11759517; doi:10.1080/15548627.2024.2396792)
Supplement: TableS4.xlsx [file KAUP_A_2396792_SM5156.xlsx]

## Sheet: TableS4
Table S4. Relative protein intensities in A549 cells determined by PRM.
Gene name	DMEM1	DMEM2	DMEM3	DMEM4	DMEM + BafA1 1	DMEM + BafA1 2	DMEM + BafA1 3	DMEM + BafA1 4	HBSS1	HBSS2	HBSS3	HBSS4	HBSS + BafA1 1	HBSS + BafA1 2	HBSS + BafA1 3	HBSS + BafA1 4	Glc free1	Glc free2	Glc free3	Glc free4	Glc free + BafA1 1	Glc free + BafA1 2	Glc free + BafA1 3	Glc free + BafA1 4
OPTN	0.0108199	0.0115762	0.0114816	0.0115626	0.00928736	0.0118524	0.0108035	0.0115356	0.0121612	0.0118534	0.0126802	0.0114525	0.0129629	0.0125291	0.0170723	0.013073	0.00893974	0.0111046	0.0068254	0.0099069	0.00790348	0.00741487	0.00923024	0.00641284
ATG2A	0.0225855	0.0224859	0.0239924	0.025007	0.0188244	0.0237781	0.020484	0.0221594	0.0309238	0.0298653	0.0278956	0.0266435	0.0292257	0.0268777	0.0318929	0.0274917	0.0244528	0.0275731	0.0198547	0.0264156	0.0214555	0.0191383	0.0248507	0.0180166
ATG3	0.297528	0.334098	0.343839	0.352645	0.269792	0.364788	0.297482	0.354505	0.475273	0.50127	0.391401	0.392215	0.468544	0.381034	0.487082	0.391648	0.366072	0.461246	0.291417	0.423864	0.314418	0.269119	0.404291	0.263473
ATG7	0.0678852	0.0695967	0.0684834	0.0654648	0.0588563	0.0730401	0.065903	0.075392	0.0992652	0.093557	0.0819488	0.0813057	0.0917401	0.0786261	0.0901388	0.0737891	0.088129	0.0954672	0.0728811	0.0960365	0.0766062	0.0677733	0.089957	0.0658518
ATG9A	0.00814541	0.0077038	0.00714229	0.00684671	0.00771074	0.00713401	0.00730947	0.00714066	0.00908204	0.00946492	0.00859291	0.00805443	0.00898992	0.0104585	0.00878497	0.00898386	0.00771568	0.00711712	0.0077617	0.00734805	0.00741377	0.00709459	0.00689173	0.00782855
BNIP1	0.054032	0.0484716	0.0526179	0.0503105	0.0517633	0.0495196	0.048428	0.0433216	0.0432288	0.0407469	0.0460082	0.0407673	0.0421026	0.043912	0.0429446	0.0419599	0.0449113	0.037277	0.0451478	0.0396385	0.0422624	0.0366285	0.0314701	0.0444464
WIPI2	0.0650493	0.0633241	0.0621834	0.0644375	0.0525722	0.0664411	0.0654996	0.0663557	0.102247	0.0934015	0.0870589	0.0914544	0.0932082	0.0896525	0.100017	0.0844167	0.0694703	0.0809104	0.0541454	0.0712122	0.0568871	0.0573962	0.071421	0.051307
NBR1	0.415211	0.414809	0.419306	0.378941	0.604567	0.537612	0.536974	0.595295	0.214958	0.230443	0.207632	0.185121	0.467899	0.548274	0.457455	0.440568	0.309211	0.29822	0.28749	0.283869	0.301799	0.247215	0.316696	0.298258
SQSTM1	4.13711	4.21216	4.58637	4.56805	5.00789	4.90656	4.54673	5.14837	3.25767	3.26253	2.99323	2.99939	5.13396	5.40302	5.31822	4.9292	3.87864	3.789	3.42685	3.54014	3.52964	3.56406	3.65857	3.37669
ATG12	0.116905	0.106459	0.108497	0.0992921	0.0855363	0.114851	0.0903546	0.100972	0.109669	0.122797	0.110816	0.0961364	0.11672	0.0839121	0.102362	0.0474088	0.0669833	0.104713	0.0690053	0.0861992	0.0548912	0.056812	0.0723299	0.0610224
CALCOCO2	0.073824	0.0656879	0.0712596	0.063033	0.078686	0.0781923	0.0729652	0.0780882	0.0484015	0.0416982	0.0491499	0.0435982	0.0779946	0.0941968	0.0869927	0.0603222	0.0630194	0.0664856	0.0510515	0.0630584	0.0573284	0.052682	0.0644621	0.0530455
ATG5	0.0153603	0.0158561	0.0158146	0.0155721	0.0126212	0.0173192	0.0152173	0.0168463	0.0225781	0.0223638	0.0198337	0.0206095	0.0213675	0.021037	0.0221279	0.0184726	0.0182099	0.0228021	0.0143326	0.0196121	0.0157656	0.0149811	0.0192814	0.0137911
ATG4A	0.0247641	0.00149178	0.00886923	0.00168716	0.01023	0.0297217	0.00137724	0.0259299	0.00250076	0.00287454	0.0333943	0.0321915	0.0024341	0.0284129	0.00247855	0.0306967	0.00242826	0.0298468	0.0013056	0.0257586	-0.00366456	-0.000469623	-0.00614579	-0.00873811
RPS6KB1	0.104854	0.113431	0.108202	0.108464	0.0830041	0.118687	0.101724	0.111665	0.14644	0.141392	0.118949	0.119132	0.134353	0.119552	0.133706	0.112741	0.125941	0.139803	0.086279	0.130314	0.0958806	0.084416	0.115593	0.0794529
ULK1	0.0405689	0.0386263	0.042407	0.040671	0.0393653	0.04468	0.0404605	0.0419494	0.0497925	0.0506147	0.0496334	0.0464963	0.0472866	0.0525875	0.0506224	0.0448929	0.0420316	0.0443571	0.0360172	0.043042	0.0355278	0.0364512	0.0406447	0.0351871
RB1CC1	0.00461603	0.00459294	0.00456268	0.00443011	0.00422485	0.00415794	0.00439121	0.00398766	0.00457608	0.00452756	0.00469575	0.00432992	0.00450987	0.00447762	0.00465305	0.00430752	0.00435225	0.00422239	0.00378061	0.00389303	0.00383439	0.00366421	0.0037652	0.00371424
NUFIP1	0.0110681	0.0106709	0.0111454	0.0100875	0.0112618	0.00991162	0.00937724	0.00955194	0.00889514	0.00878818	0.0100437	0.00916083	0.0086487	0.0101221	0.00908169	0.00955078	0.0101019	0.00874832	0.0108241	0.00917667	0.0088902	0.00936562	0.00823255	0.01022
STBD1	0.0490108	0.0432726	0.0453413	0.0411321	0.0467101	0.0448658	0.0426187	0.0445331	0.0445889	0.0448489	0.0442574	0.0374694	0.0406837	0.0472792	0.0425856	0.0401387	0.0420613	0.0359098	0.0456752	0.0369364	0.0379923	0.0366504	0.0330444	0.0380273
BNIP3L	0.064862	0.0519848	0.0505451	0.0604616	0.0539709	0.0490696	0.0548274	0.0519516	0.0385369	0.0415502	0.0410647	0.0384822	0.0396573	0.0462685	0.0448903	0.0395561	0.0318749	0.0282584	0.0374921	0.0293457	0.0294756	0.0275635	0.0278929	0.0317335
BNIP3	0.0896353	0.075497	0.077825	0.0772149	0.0769857	0.0832639	0.0711893	0.0749991	0.0580685	0.0490411	0.0663281	0.0527254	0.0577309	0.0688139	0.0811953	0.0630732	0.0405347	0.0434045	0.0434592	0.0391992	0.0439985	0.0470868	0.046513	0.0528957
CCPG1	0.218093	0.197929	0.185313	0.179595	0.221839	0.195733	0.200127	0.206993	0.100567	0.115843	0.0942659	0.0905016	0.101623	0.108902	0.0751188	0.0796811	0.10282	0.0905926	0.0924739	0.10405	0.0928203	0.0693451	0.10234	0.0766602
NCOA4	0.0805034	0.282641	0.22741	0.274299	0.725769	0.601525	0.538302	0.743264	0.143593	0.152989	0.209941	0.18896	0.208529	0.135946	0.144971	0.234955	0.119822	0.270871	0.139153	0.251485	0.209499	0.265598	0.328225	0.190136
TOLLIP	0.828196	0.832187	0.84536	0.803275	0.777739	0.884733	0.850335	0.865718	0.988213	1.00104	0.85454	0.849174	0.923676	0.898772	0.902829	0.840601	0.872039	1.03447	0.763228	0.912531	0.760221	0.715332	0.928476	0.691288
TNIP1	0.00301589	0.00294826	0.00292611	0.00300399	0.00292413	0.00379288	0.00332286	0.00352514	0.00346812	0.00383506	0.00302259	0.0032975	0.00385112	0.00353374	0.00395072	0.00327939	0.00274206	0.00318701	0.0020537	0.0027064	0.00262101	0.00244616	0.00312582	0.00238194
TAX1BP1	0.0535153	0.0451236	0.0522488	0.0480657	0.0637286	0.062644	0.0597851	0.0651208	0.0319847	0.0330734	0.031018	0.0280211	0.0533311	0.062178	0.0542464	0.0552603	0.0316147	0.0312552	0.0295895	0.0298673	0.0291262	0.0284604	0.0318065	0.0281832
WBP2	3.68816	3.96539	3.95718	3.87885	2.54412	4.46582	3.72314	3.97859	5.93272	5.24333	3.95517	4.1575	5.20224	4.16647	4.86147	4.25069	4.58962	7.12479	3.8918	5.05065	4.0728	3.49197	5.20815	3.53393
WDFY3	0.00211856	0.00198699	0.00220909	0.00228427	0.00162094	0.0018953	0.00186472	0.00187389	0.00268036	0.00287699	0.00230948	0.0024638	0.00278267	0.00236566	0.00254703	0.0022905	0.00211557	0.00232724	0.0015722	0.00201719	0.00162484	0.00151689	0.00189612	0.00124752
ATG13	0.13387	0.13539	0.134288	0.129603	0.1191	0.133327	0.126231	0.132211	0.15638	0.159025	0.150606	0.145408	0.151695	0.156745	0.16152	0.143436	0.130715	0.144863	0.114776	0.130658	0.117951	0.115309	0.127507	0.105811
RTN3	0.00790122	0.00671969	0.00676858	0.00590619	0.00674572	0.00684635	0.00607387	0.00606153	0.00660884	0.00752587	0.00699862	0.00580545	0.00665024	0.00719228	0.00677771	0.00630868	0.00688932	0.00563134	0.00718163	0.00600396	0.00611179	0.00587042	0.0054529	0.00676057
FKBP8	2.04593	1.83419	1.81865	1.69606	2.01466	1.85245	1.79597	1.92963	1.71417	1.76622	1.79945	1.5628	1.56713	1.98669	1.78191	1.67865	1.81846	1.48403	2.07297	1.71516	1.65392	1.63306	1.45736	1.79178
GABARAPL2	0.0829129	0.0752548	0.0751943	0.0793958	0.112878	0.108538	0.103819	0.125979	0.0443456	0.0377768	0.0384464	0.0421271	0.130969	0.143506	0.132228	0.1239	0.0530655	0.0500804	0.0530641	0.0498078	0.0644341	0.0642984	0.0671184	0.0645425
AMBRA1	0.106534	0.0968396	0.0944745	0.0809145	0.0968094	0.102889	0.0966907	0.0476531	0.0859505	0.0861979	0.0912178	0.0825844	0.050973	0.0805264	0.0852448	0.0876757	0.0869958	0.0817979	0.0843521	0.0759934	0.0820855	0.0749811	0.0747693	0.0782258
PNPLA2	0.269841	0.261086	0.259156	0.226259	0.262786	0.254651	0.256055	0.274551	0.24763	0.239591	0.230799	0.204844	0.209905	0.221462	0.224745	0.206055	0.271144	0.236169	0.261909	0.258103	0.225331	0.212337	0.221473	0.235142
PHB2	1.58378	1.57313	1.48116	1.64421	1.56669	1.48094	1.46528	1.52383	1.46964	1.43569	1.41424	1.36925	1.29811	1.50821	1.42219	1.29048	1.354	1.17234	1.51826	1.30565	1.23529	1.20809	1.06328	1.26707
Shown are relative protein intensities in indicated experiments (n=4 biological replicates per condition). Data relate to Figure 4A-D. Missing values were imputed with downshifts as described in the methods, which might lead to negative values.
