# Supplementary material for: Targeted proteomics addresses selectivity and complexity of protein degradation by autophagy
Source: Autophagy. 2024 Sep 8;21(2):460–75. doi: 10.1080/15548627.2024.2396792 (PMC11759517; doi:10.1080/15548627.2024.2396792)
Supplement: TableS6.xlsx [file KAUP_A_2396792_SM5154.xlsx]

## Sheet: Table S6
Table S6. Relative protein intensities in ARPE-19 cells determined by PRM.
Gene name	DFP1	DFP2	DFP3	DFP4	DFP + ConA1	DFP + ConA2	DFP + ConA3	DFP + ConA4	Ctrl1	Ctrl2	Ctrl3	Ctrl4	Ctrl + ConA1	Ctrl + ConA2	Ctrl + ConA3	Ctrl + ConA4
OPTN	0.24511	0.181106	0.14614	0.165227	0.241954	0.423712	0.509461	0.359838	0.223625	0.202466	0.304017	0.266721	0.178458	0.212454	0.257158	0.231846
ATG2A	0.0371763	0.026385	0.020815	0.0248216	0.0953552	0.133373	0.1622	0.0997186	0.0549198	0.0518655	0.0567199	0.0590037	0.0670272	0.0667753	0.07679	0.0685967
ATG3	0.535822	0.552346	0.440219	0.485735	0.577128	0.774885	1.06119	0.596455	0.709894	0.685419	0.888764	0.84831	0.593056	0.681102	0.620736	0.626336
ATG7	0.309728	0.334786	0.265225	0.298309	0.401058	0.464224	0.65805	0.354658	0.380229	0.389378	0.436009	0.435613	0.387579	0.458592	0.37128	0.351644
ATG9A	0.0229252	0.020959	0.0166616	0.0182617	0.0215704	0.0352578	0.0447581	0.0244296	0.0191558	0.0172686	0.0176423	0.0192694	0.0150066	0.0162128	0.0166655	0.0191858
BNIP1	0.0385313	0.0407302	0.0544533	0.035088	0.0348075	0.0435282	0.0579735	0.0313899	0.0432219	0.0382007	0.0311158	0.0325379	0.0303029	0.0266755	0.0311842	0.034622
GABARAPL1	0.0378835	0.0296765	0.0284493	0.0313758	0.106143	0.187241	0.23275	0.133598	0.0342882	0.0247746	0.0350555	0.0338048	0.0551896	0.0458134	0.0534841	0.0683996
WIPI2	0.248823	0.203806	0.171152	0.191016	0.255304	0.385617	0.489247	0.258121	0.215358	0.211649	0.257702	0.251732	0.207302	0.216167	0.208842	0.24168
NBR1	0.263708	0.30465	0.237566	0.247458	2.30396	3.90576	5.2158	2.38601	0.51843	0.522878	0.496457	0.47738	1.91752	1.21938	1.96414	2.13148
SQSTM1	1.07546	1.09311	0.884313	0.961988	7.25354	12.0556	15.1834	8.1215	2.1686	2.20379	2.27708	2.2387	4.78215	3.2605	5.77914	5.74974
ATG12	0.319594	0.248353	0.292122	0.303471	0.337882	0.499239	0.673966	0.321831	0.390182	0.436822	0.544121	0.456311	0.362436	0.438323	0.358018	0.398978
CALCOCO2	0.075087	0.0700788	0.0529819	0.0615341	0.136297	0.24367	0.350151	0.18566	0.0781657	0.0841908	0.0899057	0.0873437	0.114251	0.105203	0.144449	0.146361
ATG5	0.0340374	0.0322645	0.0268207	0.0298601	0.0398296	0.0533584	0.0743897	0.0425138	0.041618	0.0398404	0.0479216	0.0462034	0.0343001	0.040212	0.0352079	0.0363149
ATG4A	0.00610935	0.00518978	0.00432132	0.00483157	0.0104913	0.0110406	0.0153689	0.0105393	0.0052976	0.00490983	0.0076623	0.00629981	0.0321071	0.0444422	0.0050876	0.00529127
RPS6KB1	0.0978474	0.101019	0.0824744	0.0892594	0.104336	0.12247	0.173677	0.0966695	0.125765	0.110389	0.131377	0.143504	0.0972349	0.113254	0.106735	0.0956168
ULK1	0.0621191	0.0507362	0.0429042	0.0489025	0.0600447	0.0850906	0.116061	0.06306	0.0593156	0.0434751	0.0451964	0.0400785	0.0398244	0.0383115	0.0415549	0.0483933
RB1CC1	0.00605313	0.0056714	0.00469121	0.0049684	0.00677381	0.0100567	0.0153995	0.00736501	0.00665228	0.00630126	0.00623456	0.00653917	0.00589473	0.00579798	0.00588609	0.0065328
NUFIP1	0.0037954	0.00437125	0.00338352	0.00329761	0.00369014	0.00443959	0.00573208	0.0024949	0.00663717	0.00678494	0.0056218	0.00628819	0.00426303	0.00450231	0.00430289	0.00422337
STBD1	0.328676	0.270345	0.22442	0.241027	0.205755	0.346867	0.420004	0.221593	0.115421	0.140807	0.12041	0.126723	0.150634	0.148747	0.16859	0.166577
BNIP3L	0.686077	0.528618	0.413125	0.392251	0.685469	1.2038	1.57097	0.83051	0.299261	0.301746	0.253166	0.267523	0.429019	0.391771	0.512786	0.528578
BNIP3	0.994672	0.882052	0.682204	0.723883	1.62662	2.83102	3.44467	1.99083	0.837852	0.881961	0.763632	0.812128	1.84819	1.5818	1.85097	1.91657
CCPG1	0.167009	0.267765	-0.0987688	0.131428	0.399387	0.658992	0.897907	0.438498	0.0193157	0.138674	0.153548	0.427802	-0.356116	-0.112569	0.15646	0.145622
NCOA4	-1.25289	0.0461423	-1.25835	-1.00898	2.15568	4.1688	7.39684	2.25571	-1.32266	-0.43642	0.0771332	-0.162289	1.6312	0.675893	1.60496	1.72024
TOLLIP	1.32501	1.3598	1.12209	1.20907	1.99056	3.01737	3.82759	1.96814	1.27706	1.07122	1.1936	1.16441	1.30499	1.1429	1.34591	1.46164
TNIP1	0.00448514	0.004305	0.00349055	0.00384059	0.0174923	0.0280528	0.0387719	0.0213608	0.00345137	0.00363761	0.004593	0.00432973	0.0103118	0.00761467	0.0110969	0.0123503
TAX1BP1	0.055389	0.0487247	0.0442496	0.0442705	0.244097	0.397277	0.539244	0.284424	0.061747	0.0599526	0.0653796	0.0636471	0.166342	0.111151	0.161964	0.181031
WBP2	15.1828	13.3143	11.6664	11.437	21.5518	26.488	32.4447	18.6681	18.0927	17.3159	21.8275	25.3822	14.1816	18.94	19.1157	23.0533
WDFY3	0.00497806	0.0051358	0.00440445	0.00503037	0.00620117	0.00914397	0.012278	0.00667391	0.00592961	0.00641647	0.00647472	0.0067515	0.00363664	0.00369463	0.00613392	0.00659299
RETREG1	0.107051	0.102278	0.0849449	0.0878263	0.152637	0.26663	0.324639	0.194629	0.0922263	0.100024	0.0902247	0.0947674	0.10926	0.0792812	0.106966	0.120874
ATG13	0.0988423	0.0947399	0.0757357	0.0893365	0.109364	0.154382	0.219709	0.116193	0.0974898	0.101809	0.121301	0.108646	0.0997066	0.100929	0.0997072	0.0993055
RTN3	0.00630435	0.00680535	0.00463064	0.00473359	0.00487866	0.00746785	0.00994686	0.0052446	0.00536475	0.00618384	0.00570733	0.00687512	0.00412227	0.00438021	0.00411695	0.00490915
FKBP8	4.86782	3.55282	2.77509	2.85868	2.78023	5.433	7.30097	3.16403	3.83176	3.7407	3.17993	3.36995	3.3416	3.27713	3.32761	3.2289
GABARAPL2	0.224378	0.20197	0.164024	0.181224	1.22029	2.04886	2.49899	1.42078	0.178247	0.202289	0.232629	0.200876	0.650587	0.389801	0.655584	0.754654
AMBRA1	0.0656358	0.0659439	0.0547044	0.062148	0.0542462	0.0706954	0.0929651	0.0574715	0.08031	0.0853659	0.0978508	0.0895304	0.0613485	0.0638057	0.0636663	0.0658674
PNPLA2	0.575298	0.447623	0.406249	0.420276	0.346695	0.545464	0.571041	0.455468	0.207305	0.299381	0.254943	0.260302	0.255904	0.262182	0.250462	0.247241
PHB2	0.519626	0.676474	0.539628	0.57319	0.676837	1.0318	1.20137	0.620872	0.921103	0.972339	0.76863	0.814636	0.682542	0.694317	0.736837	0.758408
Shown are relative protein intensities in indicated experiments (n=4 biological replicates per condition). Data relate to Figure 6D, E, H, I. Missing values were imputed with downshifts as described in the methods, which might lead to negative values.
